# Supplementary material for: Characterization of a pathway of genomic instability induced by R-loops and its regulation by topoisomerases in E. coli
Source: PLoS Genet. 2023 May 4;19(5):e1010754. doi: 10.1371/journal.pgen.1010754 (PMC10187895; doi:10.1371/journal.pgen.1010754)
Supplement: S1 Numerical data — Ratios were determined by using the 2-Δct formula as described in Material and Methods. Means and standard deviations from these values are also shown. (XLSX) [file pgen.1010754.s014.xlsx]

## Sheet: Feuil1
Numerical data for Fig 2B, Fig 5A, Fig 10C, S1 Fig, S4A Fig, S4B Fig, S4C Fig and S5B Fig.
Fig 2B
			ydcM/lepA (ratio)
Strains	Exp 1	Exp 2	Exp 3	Exp 4	Exp 5	Mean	Standard deviation
JB137	2.48	2.99	2.70	2.20	3.56	2.79	0.52
JB335	2.31	2.06	1.88	1.75		2.00	0.21
JB631	2.13	1.96				2.04	0.21
JB134	2.15	2.41	2.30			2.29	0.11
Fig 5A
			ydcM/lepA (ratio)
Strains	Exp 1	Exp 2	Exp 3	Exp 4	Exp 5	Mean	Standard deviation
RFM443	0.43	0.61	0.52			0.52	0.09
JB206	1.29	1.16				1.23	0.27
JB137	2.48	2.99	2.70	2.20	3.56	2.79	0.52
JB511	1.19	0.75				0.97	0.22
JB512	3.41	2.11				2.76	0.65
Fig 10C
		ydcM/lepA (ratio)
Strains	Exp 1	Exp 2	Mean	Standard deviation
JB639	1.22	1.28	1.25	0.03
		qseC/lepA (ratio)
Strains	Exp 1	Exp 2	Mean	Standard deviation
JB639	3.34	3.63	3.49	0.14
S1 Fig
		DRIP-qPCR
Strains	RNase HI	ydcD_duplicate 1		ydcD_duplicate 2
MM62	minus	1.00		1.00
	plus	0.43		0.51
MM84	minus	0.99		0.91
	plus	0.052		0.17
VU425	minus	4.54		4.35
	plus	0.124		0.57
S4A Fig
				qseC/lepA (ratio)
Strains	Exp.1	Exp.2	Exp.3	Exp.4	Exp.5	Exp.6	Exp.7	Exp.8	Mean	Standard deviation
JB137	4.69	5.28	5.31	4.63	4.82	4.17	5.86	4.59	4.92	0.50
JB206	1.24	1.11	1.47						1.27	0.15
S4B Fig
		qRT-PCR parC/lepA (ratio)
Strains	Exp.1	Exp.2	Exp.3	Mean	Standard deviation
RFM443	1.32	1.24		1.28	0.04
RFM445	0.92	1.66		1.29	0.37
JB137	1.85	2.60	1.99	2.15	0.25
JB206	0.84	0.88		0.86	0.02
		qRT-PCR parE/lepA (ratio)
Strains	Exp.1	Exp.2	Exp.3	Exp.4	Mean	Standard deviation
RFM443	1.83	1.12			1.48	0.36
RFM445	1.50	1.54			1.52	0.02
JB137	3.84	3.57	3.58	3.34	3.58	0.17
JB206	1.31	1.01			0.86	0.15
S4C Fig
			qRT-PCR parC/lepA (ratio)
Strains	Exp.1	Exp.2	Exp.3	Exp. 4	Exp. 5	Mean	Standard deviation
JB137	1.85	2.60	1.99			2.15	0.25
JB208	8.34	14.32	11.08	12.64	14.32	12.14	2.25
			qRT-PCR parE/lepA (ratio)
Strains	Exp.1	Exp.2	Exp.3	Exp. 4	Mean	Standard deviation
JB137	3.84	3.57	3.58	3.34	3.58	0.17
JB208	20.55	15.35	16.05		17.32	2.78
S5B Fig
		qseC/lepA (ratio)
Strains	Exp.1	Exp.2	Mean	Standard deviation
VS111	3.42	3.80	3.61	0.27
JB303	6.87	6.64	6.75	0.17
		qRT-PCR parC/lepA (ratio)
Strains	Exp.1	Exp.2	Mean	Standard deviation
VS111	2.64	2.36	2.50	0.14
JB303	3.23	2.95	3.09	0.14
		qRT-PCR parE/lepA (ratio)
Strains	Exp.1	Exp.2	Mean	Standard deviation
VS111	4.26	5.58	4.92	0.66
JB303	6.45	5.35	5.9	0.55
